# Supplementary material for: Integrative omics reveals MYCN as a global suppressor of cellular signalling and enables network-based therapeutic target discovery in neuroblastoma
Source: Oncotarget. 2015 Dec 11;6(41):43182–201. doi: 10.18632/oncotarget.6568 (PMC4791225; doi:10.18632/oncotarget.6568)
Supplement: Supplementary file 2 [file oncotarget-06-43182-s002.xlsx]

## Sheet: Sheet1
Table S1. Porportion of Axonal Guidance Signalling components differentially expressed.
Axonal Guidance Signaling
RNA-seq Sample	Ratio (DE components/all components)
4h 4sU labelled	0.0996
24h	0.0476
48h	0.0952
KCNR	0.273
KCN	0.287
Kelly	0.3
IMR32	0.333
