# Supplementary material for: Integrative omics reveals MYCN as a global suppressor of cellular signalling and enables network-based therapeutic target discovery in neuroblastoma
Source: Oncotarget. 2015 Dec 11;6(41):43182–201. doi: 10.18632/oncotarget.6568 (PMC4791225; doi:10.18632/oncotarget.6568)
Supplement: Supplementary file 3 [file oncotarget-06-43182-s003.xlsx]

## Sheet: Sheet1
Table S2. Top 100 ITRs ang GO terms of 48h of MYCN induction.
48h MYCN top 100 GO terms
Diseases or Functions Annotation	p-Value	Activation z-score
proliferation of cells	3.00E-19	-0.812
necrosis	1.99E-13	-2.323
cell death	1.15E-12	-2.375
apoptosis	2.10E-12	-1.475
invasion of cells	3.11E-12	-1.777
development of neurons	5.69E-12	-2.543
proliferation of tumor cell lines	9.52E-12	-0.440
neuronal cell death	9.80E-12	-1.485
Movement Disorders	1.72E-11	2.638
cell movement	1.90E-11	-1.917
neuritogenesis	2.68E-11	-1.914
disorder of basal ganglia	5.38E-11	0.927
outgrowth of cells	8.95E-11	-3.417
cell death of neuroblastoma cell lines	1.03E-10	-0.975
proliferation of neuronal cells	1.18E-10	-3.740
migration of cells	1.22E-10	-1.891
growth of neurites	1.24E-10	-4.083
formation of cellular protrusions	1.47E-10	-3.353
organismal death	1.99E-10	5.085
differentiation of cells	2.04E-10	-2.212
formation of plasma membrane projections	2.32E-10	-2.789
growth of tumor	3.93E-10	-1.133
outgrowth of neurites	5.20E-10	-3.333
organization of cytoskeleton	5.45E-10	-3.994
abdominal neoplasm	5.89E-10	-0.156
colony formation of cells	6.71E-10	-0.446
microtubule dynamics	1.90E-09	-3.724
Cancer	2.20E-09	-1.399
neuromuscular disease	2.25E-09	0.808
progressive motor neuropathy	3.00E-09	0.132
seizure disorder	3.74E-09	1.560
seizures	4.02E-09	1.560
apoptosis of tumor cell lines	4.38E-09	-2.061
sprouting	5.04E-09	-2.073
abdominal cancer	5.21E-09	0.272
morphology of cells	5.33E-09	-1.333
organization of cytoplasm	7.58E-09	-3.994
epithelial neoplasia	8.93E-09	0.124
necrosis of epithelial tissue	1.01E-08	-1.288
neurological signs	1.31E-08	0.277
carcinoma	1.44E-08	-0.066
cell death of tumor cell lines	1.48E-08	-2.492
dyskinesia	1.70E-08	-
endocrine gland tumor	1.74E-08	1.066
morphogenesis of neurites	2.61E-08	-1.054
benign neoplasia	3.01E-08	0.947
migration of endothelial cells	3.23E-08	-2.049
Leber's optic atrophy	3.93E-08	-
branching of cells	9.25E-08	-2.376
neoplasia of cells	9.31E-08	0.612
cell death of epithelial cells	9.42E-08	-1.058
cell movement of endothelial cells	1.27E-07	-1.893
size of body	1.53E-07	-3.882
cell death of muscle cells	1.55E-07	-0.378
cell transformation	2.46E-07	-1.558
Mood Disorders	2.75E-07	-
metastasis	3.13E-07	-1.462
proliferation of tumor cells	3.36E-07	-1.043
cell movement of tumor cell lines	4.40E-07	-3.419
colony formation of tumor cell lines	4.95E-07	-1.048
processing of RNA	5.67E-07	0.334
cell survival	6.09E-07	-2.622
vasculogenesis	6.15E-07	-3.095
cell death of tumor	6.93E-07	-1.890
breast or ovarian cancer	7.69E-07	-
cell death of tumor cells	8.04E-07	-1.890
locomotion	8.66E-07	1.436
apoptosis of neuroblastoma cell lines	9.71E-07	-0.145
cell viability	9.75E-07	-2.590
Huntington's Disease	9.88E-07	-
benign neoplasm of female genital organ	9.97E-07	-
uterine leiomyoma	1.03E-06	-
shape change of neurons	1.10E-06	-1.235
Schizophrenia	1.14E-06	-
differentiation of tumor cell lines	1.20E-06	-0.163
invasion of tumor cell lines	1.24E-06	-1.578
head and neck neoplasia	1.50E-06	0.711
synaptogenesis	1.58E-06	-2.611
branching of neurons	1.86E-06	-1.418
neurotransmission	1.86E-06	-0.282
malignant neoplasm of endocrine gland	1.92E-06	1.000
adhesion of connective tissue cells	1.99E-06	-1.209
bipolar disorder	2.10E-06	-
axonogenesis	2.23E-06	-0.398
transport of molecule	2.26E-06	-0.975
Parkinson's disease	2.36E-06	-
morphology of heart	2.42E-06	-
mitochondrial myopathy	2.43E-06	-
development of blood vessel	2.66E-06	-3.252
leiomyomatosis	2.71E-06	-
modification of rRNA	2.83E-06	-
morphology of nervous tissue	2.92E-06	-
migration of vascular endothelial cells	2.93E-06	-0.764
digestive tract cancer	3.06E-06	-0.112
cell death of fibroblast cell lines	3.06E-06	-1.518
morphology of neurons	3.14E-06	-
abnormal morphology of plasma membrane	3.23E-06	-
development of epithelial tissue	3.30E-06	-2.593
abnormal morphology of thoracic cavity	3.33E-06	-
proliferation of cancer cells	3.33E-06	-0.166
48h MYCN top 100 ITRs
Inferred Transcriptional Regulator (ITR)	p-value of overlap	Activation z-score
MYC	6.32E-24	6.106
APP	1.74E-23	-1.978
beta-estradiol	1.14E-16	-1.221
HIF1A	1.17E-16	-1.473
MYCN	2.21E-16	4.473
TGFB1	2.95E-14	-4.922
HTT	6.05E-14	-1.287
5-fluorouracil	2.03E-12	-4.153
tretinoin (retinoic acid)	4.26E-12	-4.147
CD 437	5.29E-12	-4.528
dihydrotestosterone	7.04E-12	-3.127
MAPT	9.60E-12	0.218
SP1	5.83E-11	-0.490
FGF2	6.88E-11	-3.515
TGFB3	8.13E-11	-3.538
NGF	9.59E-10	-3.630
dexamethasone	1.31E-09	-2.299
sirolimus	1.52E-09	-0.790
TNF	1.88E-09	-2.990
CTNNB1	2.75E-09	-1.999
EGF	2.82E-09	-4.071
CD3	4.09E-09	-2.733
EIF2AK3	4.29E-09	-1.273
PSEN1	4.85E-09	0.612
tanespimycin	5.84E-09	-1.345
FGF1	1.27E-08	-1.323
methylselenic acid	1.45E-08	-
E2F1	1.65E-08	0.561
methylprednisolone	1.78E-08	1.206
SP3	1.91E-08	0.047
nitric oxide	3.31E-08	-1.311
Insulin	3.84E-08	-0.183
BRD4	7.53E-08	2.548
LMNB1	7.93E-08	-
TP53	9.57E-08	-2.027
RCE1	1.05E-07	-
FN1	1.08E-07	-2.734
D-glucose	1.33E-07	-2.373
ESR1	1.41E-07	-1.335
LY294002	1.49E-07	2.941
hydrogen peroxide	1.61E-07	-1.092
Alpha catenin	1.63E-07	2.882
actinonin	1.69E-07	-1.134
SYVN1	1.88E-07	-0.229
ERBB2	2.52E-07	-1.756
PDGF BB	3.24E-07	-3.519
HRAS	3.64E-07	-0.190
SOX10	4.37E-07	-0.792
PI3K (complex)	4.39E-07	-2.118
gentamicin	5.09E-07	1.569
forskolin	5.41E-07	-3.422
BDNF	5.62E-07	-2.735
F2	6.44E-07	-2.204
MAX	7.32E-07	1.387
DICER1	8.13E-07	1.327
FOXO3	8.99E-07	-1.830
halofuginone	9.93E-07	-
ethanol	1.13E-06	-0.688
5-azacytidine	1.17E-06	-1.861
PGR	1.24E-06	-1.338
okadaic acid	1.34E-06	-0.636
nitrofurantoin	1.46E-06	1.243
estrogen receptor	1.48E-06	0.276
bucladesine	1.68E-06	-2.410
thyroid hormone	1.79E-06	0.533
thioacetamide	1.86E-06	-2.025
dithiothreitol	1.89E-06	-2.370
Hdac	2.10E-06	1.024
LEF1	2.10E-06	0.276
fulvestrant	2.35E-06	0.787
cisplatin	2.41E-06	-2.198
AGT	2.51E-06	-2.216
VEGFA	2.53E-06	-1.111
WNT3A	2.53E-06	-1.779
AR	3.47E-06	-0.648
HGF	3.61E-06	-2.806
INSR	3.69E-06	1.410
TFAP4	3.77E-06	-1.019
lactacystin	3.87E-06	-0.342
TERT	3.95E-06	-0.152
MAP2K1	3.98E-06	-1.449
IFNG	4.29E-06	-2.027
HSPA9	4.63E-06	-1.195
NTRK1	4.63E-06	-2.236
NRG1	4.66E-06	-2.070
Ras	4.84E-06	-0.887
MAP2K1/2	5.25E-06	-2.577
SMO	5.76E-06	-
KRAS	5.78E-06	0.531
cigarette smoke	5.81E-06	-2.085
PD98059	5.91E-06	2.325
tunicamycin	5.92E-06	-1.403
TAZ	6.23E-06	-2.000
FSH	6.49E-06	-3.218
topotecan	6.62E-06	0.852
Vegf	6.71E-06	-1.533
RBL2	6.71E-06	-0.530
MXI1	6.74E-06	-1.259
camptothecin	6.77E-06	-0.160
Laminin	7.54E-06	0.943
