# Supplementary material for: Integrative omics reveals MYCN as a global suppressor of cellular signalling and enables network-based therapeutic target discovery in neuroblastoma
Source: Oncotarget. 2015 Dec 11;6(41):43182–201. doi: 10.18632/oncotarget.6568 (PMC4791225; doi:10.18632/oncotarget.6568)
Supplement: Supplementary file 4 [file oncotarget-06-43182-s004.xlsx]

## Sheet: Sheet1
Table S3. ITRs common to at least 2 MYCN overexpression time-points
Infered Transcriptional Regulator (ITR)
PDGF BB
CREM
NME1
BDNF
TRIB3
NUPR1
SYVN1
FSH
PRDM5
TP53
CREB1
miR-122-5p (miRNAs w/seed GGAGUGU)
NEDD9
SREBF2
ATF4
MAP2K1
HIST1H1T
HIST1H1A
COMMD1
AZGP1
SMAD3
CLOCK
FGF1
EGF
LDL
Mek
AHR
TNF
SMAD4
TREM1
estrogen receptor
AR
IGF1R
HSPA9
SP1
RARA
FBN1
NGF
REST
SPDEF
BRD4
PAX6
EN2
PHOX2A
Hmgb1
TGFB1
FGF19
EN1
IGF2BP1
SP3
INHA
Agtr1b
SERPIND1
F2
POU4F1
ERBB2
ESR1
IL5
SSRP1
NTRK1
FAS
P38 MAPK
F2R
HIF1A
TERC
NFkB (complex)
MXI1
BGN
SHP
p53cp
PROP1
Lamin b
SP6
MAL
miR-616-3p (miRNAs w/seed GUCAUUG)
LMO3
NDRG2
LRRN1
KLF7
ITGB8
FOSB
CTNNB1
TCR
GLI1
ZNF217
LMNB1
PRKCE
RCE1
MECP2
CD38
CHD4
HIPK2
miR-124-3p (and other miRNAs w/seed AAGGCAC)
Sos
DCN
TH
RAB7A
ELK1
MAPK8
NR2E1
RXRA
FOS
DICER1
EPAS1
TFAP2A
CHI3L1
Fgf
EWSR1
IRS4
ANK2
F2RL3
PPARGC1B
WNT3A
FOXL2
TP63
MYC
TGM2
PTEN
DIO3
