# Supplementary material for: Integrative omics reveals MYCN as a global suppressor of cellular signalling and enables network-based therapeutic target discovery in neuroblastoma
Source: Oncotarget. 2015 Dec 11;6(41):43182–201. doi: 10.18632/oncotarget.6568 (PMC4791225; doi:10.18632/oncotarget.6568)
Supplement: Supplementary file 6 [file oncotarget-06-43182-s006.xlsx]

## Sheet: Sheet1
Table S5. Sixty-two ITRs (from the top 100) which were common to all 3 metastatic MNA
lines (IMR32, Kelly and KCNR).
Gene ID	Present in RNAi Screen	Altered cell viability	Increased or Decreased
		(> +/-1 log2 FC )	Cell Viability
TGFB1	Yes	Yes	Decreased
TNF	No	-	-
ERBB2	Yes	No	-
beta-estradiol	No	-	-
IFNG	Yes	Yes	Increased
tretinoin	No	-	-
decitabine	No	-	-
IL1B	Yes	No	-
dexamethasone	No	-	-
HRAS	Yes	No	-
estrogen receptor	No (gene famiy)	-	-
FGF2	Yes	Yes	Increased
Cg	No	-	-
F2	Yes	No	-
lipopolysaccharide	No	-	-
NKX2-3	No	-	-
TP53	Yes	No	-
MAPK1	Yes	Yes	Decreased
AGT	No	-	-
SMARCA4	Yes	Yes	Increased
PDGF BB	Yes	Yes	Decreased
PD98059	No	-	-
Vegf	Yes	Yes	Decreased
Tgf beta	No (gene famiy)	-	-
TAZ	No	-	-
SP1	Yes	Yes	Increased
NFkB (complex)	No (gene famiy)	-	-
HGF	Yes	Yes	Decreased
ZNF217	No	-	-
forskolin	No	-	-
FSH	Yes	Yes	Decreased
NEUROG1	Yes	No	-
OSM	Yes	Yes	Increased
progesterone	No	-	-
FAS	Yes	No	-
HNRNPA2B1	Yes	No	-
NFKBIA	No	-	-
DICER1	Yes	No	-
E. coli serotype 0127B8 lipopolysaccharide	No	-	-
CTNNB1	Yes	Yes	Increased
EGF	Yes	Yes	Decreased
SP3	Yes	Yes	Decreased
HIF1A	No	-	-
SBDS	No	-	-
APP	Yes	Yes	Decreased
GDF2	Yes	Yes	Decreased
U0126	No
butyric acid	No	-	-
trichostatin A	No	-	-
camptothecin	No	-	-
HTT	Yes	Yes	Decreased
CTNNA1	Yes	No	-
TGFB3	Yes	Yes	Increased
EGFR	Yes	Yes	Decreased
LY294002	No	-	-
cycloheximide	No	-	-
NOTCH1	Yes	No	-
AR	Yes	No	-
WNT3A	Yes	No	-
KLF2	No	-	-
RAF1	Yes	Yes	Increased
JUN	Yes	Yes	Decreased
