# Supplementary material for: Integrative omics reveals MYCN as a global suppressor of cellular signalling and enables network-based therapeutic target discovery in neuroblastoma
Source: Oncotarget. 2015 Dec 11;6(41):43182–201. doi: 10.18632/oncotarget.6568 (PMC4791225; doi:10.18632/oncotarget.6568)
Supplement: Supplementary file 7 [file oncotarget-06-43182-s007.xlsx]

## Sheet: Sheet1
Table S6. ITR DE genes used to generate predictive gene signatures.
Gene ID
β-estradiol signature
PLA2G4A
GRB10
PTPRK
TRHDE
COL4A5
STC1
BMP5
RPRM
SMPDL3A
EDA
NELL2
BACE2
AR
GCHFR
AHR
NRP2
APCDD1
FASN
SELENBP1
CBX6
MCM2
CITED2
PRMT5
ACVR2B
ARRB2
PTPN13
ECE2
CXADR
MPDZ
SOS1
IL6ST
OXTR
RGS9
NXPH1
PTPRN
L3MBTL1
LZTS3
CCND1
GPR137B
STC2
EGFR
LTBP1
RALA
VIM
TRIB2
SPRY1
IGFBP2
LMNA
CKB
MYC
MBP
PDGFRA
H19
HSD17B11
ENPP2
SOCS2
ATP2B1
KDELR3
KITLG
FEZ2
ZFP36L2
CDH2
DHRS2
RGS3
FOXO3
DCLK1
CPT1B
BCL2
THBS1
FOXC1
TNFRSF1B
IGFBP4
GAB2
CXXC5
QSOX1
EPHA1
VEGFA
PIK3R1
KRT18
BEX2
SDC3
ITGA1
TMEM87A
FADS3
CTNNA2
IL4R
ATP2B2
PPARA
CDH11
GCH1
CALM1
PTEN
CYP1B1
HOXC5
ANKS1B
DLG2
CLSTN2
MX1
RLN2
FAAH
CLEC2D
NDRG2
CYR61
FUCA1
HOXD4
AGT
PON2
SPRY2
ZFP36
CYTH3
CRLF1
SNAP25
MEIS2
PPL
TRAPPC2P1
HUNK
MINOS1-NBL1/NBL1
F12
IL7
FGF7
2004-09-01
LMO7
PTGER2
CTSB
ITGBL1
GABRP
HSPB8
ETS1
IGF2
CUBN
SYT3
JAG1
GATA4
PMP22
PDE4B
PRKCZ
LITAF
PRSS23
RASGRP2
ABCA1
H6PD
IGFBP5
FOS
EGR1
AQP1
TGFB3
IL17RD
PLAT
P2RY6
MAP3K8
EGR3
CRABP2
ETV4
NTRK3
TWIST1
ADAMTS4
PTPN5
GEM
MMP2
SLC35D3
PDGFRB
ABCB1
SEMA3C
CACNA1G
PTGER3
DUSP6
CDKN1C
LMCD1
FAM111A
DSCAM
APOE
NEDD9
SCG2
HBEGF
ERBB4
PRLR
TLR2
FBN1
A2M
RET
HTR4
TFPI2
OPRM1
CNN1
DCN
GRIA1
PTGIS
FBLN2
PTGS1
TCF15
IL24
GREM1
HGF
KCNAB1
DECR1
NR2F1
SOCS3
HSP90B1
TRIM25
ECHDC2
TNNT2
TERT
DDOST
MGST1
NDRG1
RER1
VCAN
TNNT1
C8orf44-SGK3/SGK3
CASP4
MYH3
NR4A3
RAB31
SYK
CLYBL
IL6R
PAPSS2
KRT8
FST
PDGFA
IL7R
CXCL12
PROM1
BMP2
INPP4B
ALDH1A2
S1PR1
ANXA1
MET
STX3
GADD45B
TGFA
RERG
EMP1
FOXO1
CD14
CTGF
WNT5A
RUNX2
NTS
MAGEB2
S100A6
SYP
NTRK1
MUC1
MAPT
MAK
LUM
HSPA1A/HSPA1B
HOXC4
ERBB2
EFNB2
CHGB
CCNA1
CALB1
BICD1
ATP1B1
ABCA3
JAK1
